# Supplementary material for: Integrative analysis of next generation sequencing for small non-coding RNAs and transcriptional regulation in Myelodysplastic Syndromes
Source: BMC Med Genomics. 2011 Feb 23;4:19. doi: 10.1186/1755-8794-4-19 (PMC3060843; doi:10.1186/1755-8794-4-19)
Supplement: Additional file 4 — This file contains the summarized gene expression levels as log intensities for the control, RA and RAEB2 populations. [file 1755-8794-4-19-S4.CSV]

Accession	RAEB2	RA	CONTROL
3881686	6.00154	6.10467	5.98163
2672712	6.26263	6.80703	6.5162
2842570	6.42857	4.61598	5.63717
3526544	3.70157	4.7281	4.39117
2902531	5.97963	6.16902	5.83138
2402942	5.6782	6.48717	6.35127
3382216	5.46188	5.17967	5.31903
3771800	7.80069	6.2269	7.47709
2427469	4.05499	5.09687	4.33543
2392945	6.25055	6.95576	6.56767
2453006	5.19611	6.13859	5.59122
2562821	7.53051	5.8709	6.47308
3416651	4.69898	5.53322	5.68018
3552083	5.9339	6.14132	6.09995
3721851	5.89793	6.13926	5.95934
2477438	5.60403	5.1711	6.19666
2926969	4.53242	5.44163	4.66302
3026969	6.51932	6.282	5.6627
3442176	5.1625	5.85031	5.51272
3796335	5.63508	6.11483	5.86089
2622772	4.98662	5.70895	5.52578
3636470	6.91376	5.55525	6.44405
2952497	5.51674	5.39977	5.04835
2367537	6.35382	5.07944	5.71792
3332276	4.19481	4.07571	3.9364
2427500	7.02451	5.12662	6.54855
2647315	4.48035	5.27755	4.79549
3136888	6.14655	5.96253	5.55582
2902559	8.20328	7.08023	7.70477
3502149	3.86614	4.90894	4.30642
3831774	3.8179	4.31958	4.73042
3026988	7.76338	6.37511	7.13729
3442205	6.80845	6.50088	7.08511
2453036	5.29553	6.32677	6.04615
3466634	3.94842	4.06558	4.10208
3991650	5.97949	4.30454	4.32583
3966225	5.93098	6.88235	6.623
2403080	5.24812	6.21055	6.17599
2867145	5.14446	4.37217	4.18126
3576545	6.83563	5.47439	6.90298
2842624	5.3865	5.98989	5.9289
2902574	5.40416	5.7882	6.89237
2392985	5.52401	6.36102	5.84789
3332298	6.0643	5.71097	5.11742
3806366	5.08463	5.63339	5.60282
3222404	4.35594	5.02698	4.49734
2452948	4.60791	5.51392	4.8616
3721886	6.46816	6.59487	6.4139
3661940	4.8357	5.42702	5.10594
3662041	5.91687	6.02557	6.01379
2817212	5.13161	5.79607	5.07329
3416702	4.52895	5.76246	5.22613
3077072	5.20188	5.90174	5.55224
3636522	6.77981	5.14034	4.94412
2403099	6.29426	6.61016	6.59662
2672774	5.0169	4.931	4.40666
2697308	4.73464	5.35865	5.07104
2562867	5.91928	4.71206	6.18209
2403111	7.24903	6.71533	6.8463
3332325	4.00095	4.31975	3.71872
3916290	3.06912	4.18465	3.66059
2902593	5.81591	6.40495	5.79327
2427538	5.82869	5.78986	5.66701
2453065	5.18285	6.17667	5.92359
2902609	6.73383	6.73616	6.68233
3332334	4.61383	5.18151	4.93767
4016308	8.05954	4.60103	6.99953
2512930	6.04339	4.3327	7.66692
2782694	4.09225	4.91141	4.66105
3612113	3.42588	4.68434	3.79597
3831831	4.75513	5.4144	5.0386
2452977	5.6473	5.72862	5.76513
2343170	4.33102	4.88238	4.80262
3442249	5.67051	7.25606	6.87296
3721926	7.32825	5.44197	5.36735
2757278	6.11897	6.38149	6.27632
2697331	5.18096	4.16412	4.25089
4016319	4.02088	4.94655	4.47078
3881786	4.91635	5.72988	5.37618
2367599	5.07142	5.80869	5.49541
3382296	5.61653	6.11051	5.75104
3416733	5.01379	5.83334	5.32662
3991698	7.06806	4.85868	4.90791
3162486	4.40195	5.3389	5.11488
2427566	5.04711	5.77987	5.51996
3466687	4.60366	5.03726	5.21806
2902633	5.76334	6.04996	5.57535
3416740	4.91682	4.84062	4.65576
3722039	4.63458	5.45176	5.14778
2622859	5.80714	6.04929	5.82028
2817251	4.46485	5.13619	4.67096
3112543	6.51959	4.85541	5.59968
2672821	5.34878	6.16582	5.73907
3382319	5.71631	6.39314	6.2675
2977122	4.78997	5.64786	4.98652
3796428	4.53905	5.18022	4.8885
3662086	6.01541	6.26114	6.15195
3636562	4.59617	4.88858	4.9972
3002640	4.76058	5.3384	5.0298
3526655	5.4825	5.80712	5.58295
3077128	5.21761	6.28868	5.26058
3662093	6.23357	6.94215	6.19479
2403158	5.8344	6.24433	5.95138
3246888	4.17501	4.75502	4.07491
3662106	7.3192	7.54672	7.20383
3721956	4.92538	5.2446	5.35957
2707359	5.88066	4.62927	3.6993
3442282	5.97165	6.13435	6.63916
3881824	5.17019	5.4712	6.59235
2757319	7.4484	6.34183	5.94542
2892652	5.51682	5.72228	5.68184
3722060	7.17442	7.0051	7.0756
2562932	6.17062	6.34409	6.07457
2842707	7.05042	6.50969	6.61196
3746489	4.57252	5.64074	5.26821
2317686	4.30214	5.0952	4.79485
3576633	3.04726	3.41604	3.15982
2697372	5.9367	6.29625	6.18499
3162529	4.23034	4.35454	4.18543
3332388	3.3219	4.14322	4.00699
3416773	4.44902	6.04679	4.37014
3612166	8.23281	10.4949	9.26493
2343231	6.23459	4.78191	4.03838
3027204	5.49162	5.46173	5.40686
3332403	6.2185	7.78968	7.33514
3502259	5.3489	5.86111	5.75916
3806459	4.91393	5.34634	5.35585
3941793	4.96277	5.80268	5.38637
3662130	4.00617	4.88682	2.91761
2672857	8.0822	6.07602	6.17944
2817291	6.9127	5.99793	5.86116
3466740	7.14838	4.75332	7.41824
2427619	5.01361	4.84531	4.58394
3186966	5.76742	5.10716	5.70733
2622912	6.62473	6.26407	6.59
3112584	3.93759	4.32342	3.8838
3137120	4.09831	4.70187	4.20459
3722084	5.07593	5.85276	5.76141
2757347	5.98453	6.47378	6.11715
3272455	5.74244	6.39458	6.29592
3442322	5.93488	5.92202	5.56575
3662139	7.31429	7.39071	6.84093
3721989	4.96701	5.36079	5.41054
3077168	6.52495	5.82594	5.78068
2562965	3.22494	3.72813	3.28898
3332424	3.54535	4.47558	4.62835
3772056	4.47222	4.87358	4.76422
3662150	2.56457	3.65918	3.51894
3831917	4.91295	5.75344	5.4534
2403215	6.40345	6.81167	7.26126
2902707	8.31102	7.2922	6.60915
2647458	6.01599	5.80827	5.86372
4016396	6.41702	5.26423	5.72171
2732844	4.42419	4.27179	6.40805
3881874	6.17039	5.85839	5.66194
3662158	4.30511	4.71954	4.42242
3442345	5.18798	5.99952	6.14805
2477598	4.50498	4.30795	3.69724
2453174	4.39518	5.92982	5.02501
3686587	5.9416	5.47001	5.82526
2587520	6.72981	5.85907	6.5903
2867284	5.15132	6.09977	5.79058
3222534	5.1132	6.07706	5.53434
3662170	4.0548	4.20774	4.01126
3416830	2.26265	3.17906	2.34548
3722129	5.08688	5.90785	5.7926
2902725	5.79284	6.75085	5.79158
3332449	2.43604	3.26421	2.76389
3941848	6.11814	6.37079	6.38913
3382410	4.82824	5.56696	5.13948
3416834	2.53576	5.07922	3.55964
2782822	3.87772	4.26807	3.61571
2867295	4.52786	4.82431	4.52245
2927255	6.38431	5.62787	5.54695
2952679	6.93869	4.17631	4.09306
3077214	3.32681	3.90958	3.7689
3576704	5.29959	4.12857	3.69429
4016428	6.90408	6.07485	6.35912
3831945	4.42344	5.1749	5.04358
3991814	5.48851	5.57155	4.90504
2892734	2.69218	3.16543	3.08789
3772090	5.97317	6.51736	6.48428
3806525	5.73814	4.9243	4.75501
2902736	10.2424	7.05054	9.05631
2343289	6.65734	4.34707	4.30225
2892738	7.00955	5.14031	6.30406
3882012	5.6744	5.46101	5.31714
3332465	4.67777	5.15885	4.73323
3662190	3.40576	3.76383	3.23141
3746574	5.7155	6.33691	5.50255
3662201	4.7405	3.66035	4.94349
2622970	4.83069	5.73839	5.28837
3416852	5.02852	5.44624	3.87189
3722152	7.51023	5.73194	6.77951
3416856	3.24478	4.38355	3.26497
2403261	7.20209	5.45932	5.41766
3686635	4.16153	4.1957	5.11832
2427688	4.44904	4.59391	3.39143
2367743	9.24624	7.19409	7.17483
3526772	5.21971	5.99194	5.78572
2757427	5.89276	6.29674	5.70367
3077244	4.89939	5.72464	5.20958
3466826	6.2966	4.38754	5.6756
3831975	3.12132	4.41195	3.74268
3442396	7.85229	6.45442	6.87303
2817386	6.67544	4.87648	6.9561
2343334	4.85384	5.03632	4.51408
2427720	5.49678	5.12519	5.18582
3942007	2.89772	3.54077	2.92381
3941907	7.35521	6.20186	6.88903
3722182	4.86197	5.67416	5.58578
3576749	4.71458	5.51828	5.22876
3332511	5.51849	5.65996	5.43996
3662236	5.6958	6.58986	6.3955
2403301	7.08968	5.86635	5.5617
2697490	5.42953	4.19835	3.66106
2672966	5.82346	6.07584	5.72995
2977265	4.66713	4.89464	4.65072
3296981	5.75664	6.49073	6.28616
3746625	3.45704	4.70407	4.27935
3306984	5.1442	4.5771	4.59481
3442427	8.31629	6.00737	6.22359
4016485	4.61597	5.93204	4.52457
3416895	5.55291	5.92018	5.74062
3942021	4.05804	4.72385	5.1322
3722195	4.67746	5.07034	5.47705
2892800	4.70145	5.45666	4.65369
3077273	4.67466	5.83294	5.5645
3662247	3.73087	3.52736	4.97259
4041923	6.4825	6.47594	6.63552
3272566	5.58949	6.03554	6.01764
3416909	5.63599	5.95804	5.53754
3772158	6.50309	6.53333	6.22691
2902804	5.13088	5.44994	5.52214
3112713	6.29271	5.45116	5.37571
3552344	4.90845	5.67794	5.46282
3332530	4.83283	6.27162	5.90751
3882069	8.43757	5.71429	8.00901
2732942	6.26903	5.29513	4.70661
2673085	5.39942	5.60198	5.20692
2623139	8.25789	6.95444	7.34376
3416921	5.36826	6.23189	6.20982
3856554	3.00933	3.7168	3.45761
3526831	5.58021	5.23756	5.28826
2587618	6.63372	6.12847	6.36328
2367793	5.80399	5.78387	5.5106
3662265	7.62566	6.06414	6.98157
2842860	5.19054	5.16406	5.31626
3991889	3.72055	3.73294	2.12766
3307120	6.15807	5.00341	5.20378
3502411	5.73872	6.58786	6.58853
2403335	4.87601	5.08423	4.87396
3332548	6.0875	6.23051	6.28865
2867392	3.03193	3.34788	3.09665
2623154	5.36279	5.20014	5.27267
3916527	4.98516	5.21246	4.63932
3796620	4.5879	5.71104	4.92086
2952781	5.90575	6.00983	5.70655
3247172	3.44893	4.4654	3.80103
3772187	10.0888	8.63403	8.23187
3416943	5.55873	5.57373	5.59175
3941958	5.97234	6.52931	6.52909
2477731	4.18514	5.28422	4.47893
3077321	5.57363	6.00098	5.85765
2453307	5.63734	5.84032	5.3848
3576812	5.24547	4.75587	4.32714
3942062	5.3311	5.4398	5.336
3382523	5.55271	5.7175	5.57866
3722248	5.38097	5.52793	5.24074
2902844	4.75157	5.43112	5.09379
3442475	5.43519	5.98204	5.47332
3746675	3.59939	5.00454	4.99719
3686728	7.08535	6.57781	6.73554
2817464	3.51271	4.88356	3.71787
3502437	5.42802	5.90649	5.77887
2673136	3.92063	4.13062	4.25412
3332576	5.30062	6.15228	5.85958
2623180	5.37042	5.92937	5.72745
2697564	4.89027	4.37206	5.33861
3856594	4.96909	4.30619	4.44616
2427791	5.48828	5.50057	5.3776
2867432	5.28229	4.07374	4.93136
2343418	4.73422	5.10162	4.63787
2367843	6.23096	5.63872	5.36015
2842911	5.50724	6.00795	6.01222
3992041	5.89766	6.22827	5.88629
3806654	4.53406	5.12891	4.86434
2867443	5.54613	4.73522	5.5498
3686750	6.09488	6.43614	6.45325
3417075	5.70536	5.80074	6.06142
3416977	7.49023	6.47847	6.49327
2757540	6.34104	6.42857	6.35792
3002873	6.63112	5.65339	5.64535
3442514	5.46089	5.7696	5.51098
4016572	8.01943	5.70666	7.20369
2952834	5.44489	6.1941	6.04533
3662333	5.65873	6.46293	6.23923
3916576	6.30467	3.27957	4.97739
3722286	2.35824	4.18651	4.24064
3332615	6.65649	6.91045	6.62805
2902884	5.40468	5.8297	5.7327
3502475	4.65598	5.83234	5.78484
2647647	6.09293	5.78529	6.19538
3416996	5.71553	6.45477	6.26599
3942124	5.29669	5.69718	5.45063
3332626	6.10731	6.63238	6.74217
3746734	3.95256	4.59433	5.10197
2453365	5.27622	5.71976	6.03713
2673181	5.52147	6.22496	5.86651
3856646	2.99033	4.82854	3.84509
2842951	6.05583	5.7052	5.60004
3806689	6.30881	5.27351	5.41404
2453370	5.28591	5.95163	5.66229
2367892	4.52952	5.60133	4.48133
2783099	4.22314	5.90823	4.98774
3502497	6.26189	5.49013	5.07171
3991992	3.87545	3.88645	4.1885
3806711	7.37351	6.18095	7.11611
2343473	7.42995	4.83353	4.06912
3272686	5.77856	6.05994	6.08578
2623249	6.37629	6.76628	6.47518
3772279	6.80387	6.13158	6.2318
3576889	7.01246	5.13694	5.6599
3882190	5.28304	5.80332	5.88494
2587730	5.43268	6.08112	6.07484
3272706	4.99356	6.06566	5.41384
3722338	6.94262	6.25074	6.08549
2903034	5.30462	5.93482	5.75547
2902935	5.1457	5.47537	5.28479
2403446	5.38428	5.50551	5.9488
3942161	7.21311	6.92406	6.45618
3332663	6.04691	6.21349	6.24454
3417146	7.8398	5.96542	5.91228
3662387	6.59357	6.53937	7.73813
3882214	4.11377	5.10839	5.0937
4016639	5.05479	6.18622	6.02374
3832256	6.6368	6.1229	6.42523
2697652	5.3745	5.72528	5.81472
2952893	5.01757	5.60367	5.07383
2587747	6.77963	6.05473	6.36072
3442579	5.96869	6.80664	6.55473
3722355	5.11377	6.45809	5.78148
2343511	7.68545	3.99635	5.29446
2843091	6.66528	7.18145	7.06712
2757621	4.47252	4.45493	4.20166
3417161	5.04156	5.08146	5.53133
3636879	5.61695	6.23959	6.10495
3942179	5.48007	5.54586	7.43475
2733202	4.69255	4.65751	4.33257
2902958	5.61592	6.22036	5.65988
2403470	7.47263	6.71177	5.9166
2318086	5.75195	5.8439	5.64307
2817576	4.655	5.13706	5.10145
3662417	4.93523	5.76818	5.27826
3272736	7.35676	6.48577	6.31551
2427898	4.8835	5.76546	4.9152
3576937	8.78463	8.36685	7.98715
3832280	6.14467	6.79151	6.71706
3992148	4.68275	4.01835	4.19773
3882241	5.19801	5.65162	5.7017
2952927	6.12319	6.77946	6.55716
3027503	5.02414	4.98708	4.863
3746809	5.27016	6.9643	6.83851
3856720	3.3038	4.1882	3.44245
2927506	6.48114	5.33397	6.52529
2623308	5.0094	5.1883	5.18574
2673257	4.89075	4.90841	4.46113
3637006	7.35318	7.01399	7.71318
2903075	6.16659	5.92631	5.76964
2367963	6.00561	5.38651	4.8999
3417184	4.79686	5.61727	5.10819
3832292	6.43481	6.66275	6.51228
3722384	5.50793	6.20212	5.32053
2843131	6.05771	6.85595	6.54395
2892979	6.66865	6.79453	6.2101
3357237	5.12006	5.56308	5.37251
3502570	7.14004	6.11925	6.74884
2647742	6.70361	4.99102	5.53943
3417201	5.3615	6.00079	5.73956
3832308	4.69418	5.5752	5.21302
2427930	6.21521	5.81503	5.24892
2673270	8.08082	7.48413	7.23075
3272761	5.51566	6.64167	6.75218
3662444	5.80905	5.98955	6.16984
2977471	6.55288	6.33874	5.82062
2587790	4.99578	4.96399	4.44113
3916686	3.75929	4.49866	3.89381
3882265	4.24229	5.06192	5.08604
3332729	5.75763	6.1596	6.03861
3003107	5.1143	4.87353	4.72813
2893109	4.48028	5.15317	4.813
3442641	5.03762	6.23451	5.5637
2952959	4.01762	4.32563	3.97295
3722417	5.13342	4.62636	5.07223
2697721	1.96634	4.74569	4.63507
3027538	8.37875	7.47461	7.02946
3746845	5.35678	6.21596	6.02063
2783207	4.97048	6.14139	5.49926
3577078	6.15943	5.99691	5.87958
3077502	5.29553	5.55178	5.10778
2843163	5.63873	5.87996	6.37205
2478017	5.39678	5.00004	4.20147
2977510	6.39453	5.46277	5.86903
3382698	5.57433	6.54233	6.16933
2673312	5.21927	5.75517	5.52126
2393538	5.05008	5.3808	5.54345
4016726	4.91514	5.34309	5.53593
2893130	5.60544	5.10538	4.5535
2318157	5.6219	5.98639	6.12353
3272795	5.8648	6.15604	6.16751
3882304	4.1926	5.13235	4.59995
3357279	5.8761	5.19419	6.25472
3636956	5.56922	5.55901	5.64702
3942259	3.88927	4.48929	4.33208
2587841	7.45112	6.35331	6.49686
2477933	4.2422	5.11899	4.68166
2623367	3.95031	4.93816	4.23907
2647792	8.50275	7.01877	8.17351
3502632	6.23049	6.18093	6.74589
2318170	5.49379	6.10233	5.92174
3003143	8.15776	3.69645	3.30843
3417249	4.5164	5.32216	5.27826
2428079	5.78223	6.55025	6.08001
3357303	5.53234	5.31616	6.56372
2427981	5.11212	6.06474	5.4218
2538000	6.78296	5.26343	5.93149
2403557	7.33866	6.87651	7.64465
3746881	6.36716	5.95964	6.70262
2757720	6.19716	4.99412	4.69995
2513471	3.566	4.43934	3.84152
3003153	6.70674	4.58664	4.89983
2733287	6.02497	6.14562	5.98904
2707764	9.00529	7.96355	8.56211
3332780	4.60323	4.28828	4.49361
4042278	3.02151	4.82721	5.03484
2843209	6.29132	6.71132	6.73509
3272834	5.68274	5.95078	5.65064
2673345	6.04532	6.66203	6.42183
3636985	4.78804	5.19964	5.00514
2623388	5.49337	5.92346	5.613
3442706	5.36432	5.57649	5.14399
3832383	7.74159	6.02002	6.51703
2927604	4.76834	5.45364	5.33315
3882343	3.75146	4.95813	4.85017
3772437	4.06348	4.8394	4.77941
2428119	5.29107	5.92822	5.23209
2403585	6.50931	6.06252	5.73011
2318212	5.13668	5.94975	5.2419
2623413	6.41327	6.77059	6.29864
2953139	4.96177	5.28036	4.84964
2817708	3.60134	3.96801	3.85427
2697792	7.18824	5.21741	5.20401
2757751	6.1483	6.90432	6.49824
2477980	7.17794	5.93225	5.03683
3577160	6.08367	6.07907	6.14725
3137530	6.56586	5.68805	5.18253
3662545	8.04607	7.76018	8.07652
3357346	4.38527	4.97548	4.79068
2903189	9.83632	5.92915	6.28253
3077573	4.23491	5.03479	3.92732
2623426	6.3275	6.72228	6.40456
3003193	7.61478	5.51587	5.05449
3417309	11.5571	8.16714	9.84045
2368180	4.92645	6.16834	5.13562
3882369	4.45202	5.14485	5.42858
4016806	4.65396	4.97698	4.53148
2563481	4.59408	4.31272	3.83122
2817731	3.89316	4.08201	4.28566
2318242	6.24404	6.78734	7.32328
2623441	6.24222	6.37386	6.17277
2707824	5.60741	4.64477	4.37251
3332838	5.7976	6.44594	6.26775
3806905	6.58915	6.25155	5.55495
2903219	4.66582	6.13792	4.00712
3502710	9.66102	8.22719	8.73627
3442752	4.11757	4.78278	4.61841
3832435	5.75704	6.16639	6.27444
2368198	6.91974	5.53236	5.63653
3992304	3.97128	4.15691	3.83612
3806913	6.50946	5.34285	5.6283
2783316	5.13796	4.92481	5.24127
3882387	4.21204	5.95667	5.32933
3113133	4.82517	5.79416	5.12728
3797015	4.90496	4.69562	4.83454
2733360	4.28466	5.17217	4.59516
2867693	6.08729	4.53289	4.11593
3942350	5.86174	5.58429	5.72267
3003228	6.93978	6.48487	6.57619
3722535	5.11991	5.22361	5.24714
2318257	5.8883	6.64929	6.22351
2697839	5.38574	6.01183	5.74123
2587937	5.00887	6.10421	5.69531
2513554	5.03974	5.84411	5.43394
2977621	5.50579	5.72211	5.13712
2757796	5.3571	5.81412	5.76266
3417345	4.36159	3.29364	3.73875
3882413	4.9925	5.59635	5.36543
2843283	4.83891	5.30054	5.25703
3797032	5.42623	5.63984	5.12838
3442774	3.45992	4.67808	4.2743
3832457	5.1675	5.83995	5.78885
2393654	5.80092	6.01877	5.74281
3552684	5.53725	5.31146	5.60558
3382830	4.63977	5.59401	5.13385
3722554	6.41665	5.81573	6.33378
2647898	5.31149	5.03367	4.71456
3357397	5.09936	5.56015	5.43359
3417356	4.65155	5.57052	5.9331
3467315	4.14201	4.03474	4.03979
2697863	4.87093	6.02586	4.81574
3442785	4.80225	5.537	5.48509
3662612	4.95019	4.6577	5.10834
2733392	4.11357	4.27444	3.93812
2903258	6.80389	6.25386	6.31572
2587961	4.26817	5.07064	4.39447
2563536	3.82148	4.66899	4.00875
3856908	3.606	3.52565	3.29615
3772525	6.41401	5.38179	6.80139
3942384	5.81638	6.03458	5.46913
3332886	5.52719	5.55298	5.49801
3417371	6.18026	5.69666	5.56101
2588066	6.84752	4.80953	6.15952
2707876	5.56809	5.88356	5.57238
3163136	5.93357	5.07178	4.98412
4042392	6.11192	6.5381	6.35283
3053229	4.49171	4.1069	3.95565
3442812	6.91741	5.8559	5.99405
3113180	4.66352	5.98701	5.19507
3577246	5.92661	5.49165	6.31422
3992354	5.18837	5.37775	5.69503
3527290	3.81215	3.69645	3.12862
2817793	4.88045	4.77289	3.81857
3382861	6.99803	4.9171	6.62184
3942411	4.92786	6.08981	5.71053
2623515	5.85638	5.00606	6.55801
3332913	4.66083	4.98003	5.07558
2648041	3.43875	4.41922	3.588
3552729	6.35426	5.33525	5.63703
2697902	5.89438	5.8412	5.26886
3577256	5.77603	5.19513	3.37309
3113202	5.37997	6.09231	5.57681
2903285	9.36569	6.93782	7.91635
3467351	4.26378	5.11266	4.54528
3187577	5.56249	4.62083	5.51998
2403707	6.11953	6.30524	6.15102
2927722	7.65068	6.51304	7.21246
2393711	6.30058	6.48909	5.93961
2707909	4.48636	5.42957	4.96484
3662650	6.68773	5.23496	6.514
2318338	5.36246	6.08161	5.97223
3796992	4.28253	4.55315	4.75418
2953262	4.23652	5.0242	4.65414
3577277	4.70471	4.95804	4.97811
3332938	6.62467	5.41353	6.10116
2977690	9.02254	5.93547	6.61424
3272981	4.79707	5.07174	4.79525
3527332	4.88521	5.20277	4.90135
2673503	5.75128	6.54919	6.17861
2817837	5.11769	4.42731	4.48603
2867788	3.81347	4.34548	3.72861
3442854	9.41562	7.33305	8.93909
2648074	2.73478	3.07031	2.73367
2673509	5.78224	5.60392	5.63751
3527340	5.53854	5.9397	5.93632
3772581	5.82346	5.87227	6.10843
2588127	9.32144	7.68346	7.87238
3527342	4.38711	5.44998	4.80044
3992408	4.96693	4.90167	4.87061
3417435	6.58011	6.03595	5.82978
2403740	7.98469	5.97914	7.72623
2393740	5.28723	5.45698	5.1821
3163200	4.68815	4.31436	3.94122
3527348	3.74965	5.20136	4.06782
2318364	5.03381	5.55103	5.41515
3297536	6.62991	6.32272	7.29351
3502829	5.51006	5.96257	5.89355
3662687	5.738	6.32241	6.52966
3332964	5.57577	6.03716	6.05025
3223157	4.64192	5.22421	4.81621
2623568	5.68074	5.97502	5.92556
2903343	7.36621	6.54909	7.64622
3966891	5.33401	6.05575	6.04692
2648098	2.63238	3.43288	3.08288
3662696	5.65549	6.18012	6.3933
2733483	5.51036	6.24551	5.62214
3942472	5.69431	5.91936	5.96582
3722656	5.41716	6.07482	6.09816
3687232	6.02312	6.42943	7.13094
3417457	11.728	10.9646	11.4127
3662710	5.50628	6.36812	6.17363
3053312	5.25282	5.35883	4.88116
3857105	4.83685	3.61368	4.05026
2708066	6.15399	6.21916	6.04957
4016955	4.83034	4.88889	4.80245
4017056	3.62171	3.85593	4.00741
3882533	4.2999	4.55648	4.44935
2867836	6.80248	6.10087	5.76888
2343823	4.6477	5.40707	4.60261
2697971	4.11762	4.612	4.25719
3967018	3.78395	4.65814	4.40686
2673547	5.30629	6.04776	5.99794
3333086	6.17394	7.11379	6.92892
3527377	4.53707	6.17139	5.33336
3383046	5.63476	5.63694	5.84151
3612763	6.64127	7.64191	6.54736
3662723	6.1803	6.1609	5.66896
3382948	7.05739	7.03389	6.69647
3916964	2.03864	3.78961	1.97166
2428313	4.36694	4.80669	4.41716
3747199	5.65485	5.12922	5.07409
3942502	5.88177	6.38267	6.3206
2318398	5.94103	6.51248	6.13887
3113280	5.84887	6.02587	5.22645
3966929	5.27686	6.02621	5.21985
3027808	5.15829	5.03053	4.39682
3722681	6.96523	7.65914	7.35909
2623611	5.37751	5.68509	5.8339
2758043	6.39536	7.01806	7.04695
3527390	3.74191	4.68321	4.32564
3917073	3.44359	4.4107	3.74615
2478269	6.38983	6.86022	6.68149
2757944	5.90485	5.37437	5.73213
2563654	5.70149	4.94102	5.36681
3687260	6.73202	7.17034	6.95369
3417485	7.16006	6.97329	6.71301
2318416	4.01859	5.15117	4.90817
2648141	7.82	6.20804	6.89001
2783473	8.5638	6.77146	6.21798
3307580	4.8017	5.59029	5.3252
2403793	5.7111	6.07457	5.84721
3077766	5.24903	4.84749	4.70774
3333116	5.20488	5.8336	5.96354
3417500	5.26618	5.83896	5.62771
3722700	6.17904	6.79916	6.75253
3003384	4.34662	5.44466	4.69263
3577360	4.57651	5.45201	5.21134
3992467	3.71686	5.06988	4.49208
3382972	6.34672	5.70886	6.13261
2903401	6.16905	5.03947	5.09506
2783484	4.50911	5.12669	4.53492
2893392	4.78494	4.66382	4.09794
3832616	9.23394	7.53835	8.37819
3662750	5.43851	4.95517	5.30302
3527418	6.88138	5.09705	5.96841
3187686	6.0863	6.23746	6.14018
3772661	7.16225	6.5403	7.65188
3747236	5.39324	6.31054	6.05375
3687277	5.3122	5.79416	5.97235
2393816	6.12874	5.15532	5.17229
2867873	7.22881	6.02142	6.46444
3383081	5.35918	5.3927	4.81438
3552847	6.35931	5.58832	5.95469
3942531	5.71955	5.95075	5.7493
3442941	4.58724	5.10823	6.74264
2783493	2.93308	3.5529	3.82244
2758076	6.61167	4.98871	4.91195
2818035	4.30577	5.51873	4.8163
2673594	5.56749	6.05913	5.86705
2817941	4.45574	5.30682	4.65184
3417531	5.92314	5.05787	5.67434
3687308	6.12318	5.53799	5.7392
3662774	5.48687	6.27504	6.25036
2318455	4.51859	4.93954	5.15458
3832643	7.47254	6.14497	6.56131
3053380	3.50737	3.36097	3.81191
3992512	3.47482	4.76309	4.25335
3857171	4.02841	2.22181	3.51876
3297632	4.96297	5.83685	5.6037
3722739	6.20251	5.76378	5.91656
2453793	5.38755	5.84724	5.76885
2903435	5.36621	6.28038	5.58141
2623662	5.18963	5.78332	5.51538
3992521	7.64656	5.41155	6.2272
2513758	4.03648	4.44306	3.78121
3882614	5.90454	6.40033	6.86721
2843485	6.25462	6.70003	6.68406
3113352	4.7708	5.59284	4.85434
3637367	4.82838	5.60148	5.25503
3333169	5.90443	6.42043	6.40814
3383130	5.76166	6.60782	6.18599
2927873	6.7748	5.81965	6.7286
2953408	5.04779	5.8164	5.79871
3417557	5.33843	6.33272	6.38311
3662808	5.46348	5.83437	5.92061
3772719	6.2954	6.20054	5.89644
3442986	5.42566	5.19529	5.56324
3383138	7.55712	6.30876	6.78377
3917155	7.07537	4.95862	6.30085
3747288	3.59771	3.93449	3.57566
3857208	3.14658	3.5255	2.58816
3687342	5.55599	5.17188	5.32662
2428405	5.82325	6.32968	5.89605
3247712	5.98772	4.54268	4.02519
2818079	5.35808	4.91765	5.07111
3722770	6.02846	6.44425	6.44263
2673648	5.67729	6.17546	5.83363
3992546	4.92305	5.64109	5.59962
3028001	4.48189	4.69513	3.19429
3297666	2.82908	3.77641	3.23162
3417574	5.26713	5.77453	5.64978
2868044	4.27968	4.61484	4.47451
3553017	5.16112	5.05535	5.82761
2903470	5.97506	6.37126	6.03199
3577443	4.46066	5.00632	5.11965
3807261	5.19286	5.4302	5.5566
2953435	6.98858	5.33076	5.40037
3028011	4.45887	5.40011	5.31553
3273251	5.11461	5.7831	5.59668
3417583	6.34522	5.74651	6.0913
3527493	8.78655	6.6687	6.83784
3882652	6.00144	6.66276	6.61237
2428425	5.13493	5.75842	5.44299
3027915	9.08383	7.07365	6.94182
3307680	4.31442	4.31394	3.88501
3687363	5.95772	6.36726	6.2601
3383164	6.26098	4.92308	4.86432
3747324	5.20929	5.20473	5.08526
2708203	6.16127	6.82266	6.70556
2903488	6.2473	5.98358	5.38462
3527514	7.90999	6.36838	6.73098
3722806	6.26348	6.90377	6.73191
3053451	5.75093	6.53246	6.10385
3333226	7.51697	7.21545	6.49975
3662851	5.64791	6.2564	8.69589
3992575	4.72707	4.34821	4.46237
3917204	4.44719	5.46146	4.80721
2903507	6.48889	6.24063	5.85641
2673684	7.41536	5.92877	6.45732
2453871	4.91754	5.80594	5.36734
3942634	3.65872	4.54919	4.58527
3722820	5.16795	5.44595	5.65673
2783596	4.18885	4.46538	3.65417
4017212	3.28152	3.18583	3.35925
3797295	5.10039	4.80674	4.76358
2368492	5.3893	6.07	5.68681
3247757	5.98725	4.44266	6.05043
3882681	7.73805	6.0934	8.40478
2588319	5.96411	4.58626	6.56387
2563785	8.13262	7.9995	6.20472
2843560	5.61779	6.27008	6.24401
3027943	3.98137	7.08729	5.67179
3772775	5.25147	5.16448	5.33072
2708229	7.62646	6.25162	7.17622
2453881	5.406	5.89751	5.33192
3687405	5.27118	6.34384	6.00655
3333247	6.47819	5.40677	5.47093
3942648	8.72669	6.05152	8.1134
3662876	4.75324	5.44969	5.36747
3503119	5.38839	4.82275	4.52069
2953481	5.70582	6.57509	6.11473
3027956	3.36862	3.76844	3.69571
3027961	3.865	4.02031	3.80206
2843579	5.60421	5.67525	5.98938
3577513	7.95596	6.70935	7.0705
2953501	4.49625	5.10511	4.96251
2927967	6.8255	4.77938	5.08416
2978026	6.4058	6.24594	6.20934
3137875	6.75505	5.1712	4.95262
3187834	5.11201	5.83635	5.76931
2428478	6.43994	7.07404	6.51878
3247784	9.14965	6.16904	7.92537
2648305	5.16974	5.3426	5.18086
2673730	5.87538	5.46394	5.01649
3383227	6.37975	5.91034	7.92488
3832760	6.3776	6.57845	6.73994
3882720	6.79934	6.23822	6.82326
4017245	5.1728	4.67484	4.59305
3113456	4.11685	3.46869	3.01859
3443183	4.10885	4.19455	6.07027
3687435	5.42481	6.14467	6.16046
3553103	5.65871	6.29459	6.39776
2868131	5.98024	4.84276	5.56557
2428501	7.21533	5.244	4.60811
3137901	3.8746	4.60087	4.68181
3942681	5.74315	6.42352	6.33572
2978044	3.94181	4.80741	4.34763
2893562	6.25845	6.25304	6.14266
3832777	5.30326	6.59602	5.37409
3357723	5.32186	5.11061	5.58871
3443206	4.86168	4.92936	4.84849
3722872	5.1629	5.79192	5.6865
2977949	4.17391	4.63821	4.00444
2978050	5.374	5.17673	4.56551
3662924	6.26197	6.60515	6.71792
3992648	4.46121	4.9506	4.66288
2843619	9.42701	7.55348	7.91565
2927993	5.78878	5.77512	6.24186
3247818	4.61662	5.09536	4.46419
3687452	6.16496	6.27444	6.59623
3917268	2.76885	2.13925	2.7302
3467637	6.49055	5.24971	6.74841
3577545	7.1785	7.63019	6.88257
2903574	5.82464	6.10138	6.05669
3503164	6.38063	5.55118	5.10753
3663033	5.36685	6.63255	6.03716
3333309	4.7055	5.38846	5.6584
2953536	5.2922	5.83635	5.91828
2708287	5.72232	5.66862	5.37789
3807370	5.93246	5.15612	5.17431
3832805	4.49147	5.06021	5.07981
3527597	4.71977	5.35565	5.10494
4017281	4.6604	5.0227	5.06501
2623821	4.73272	4.98534	4.56175
2818212	4.67603	4.37863	3.92293
3443226	4.64174	5.09394	4.78075
3417703	3.30754	4.27625	3.61113
2673773	5.31109	5.33874	5.33034
2903588	8.36224	6.79391	6.52727
3723005	5.57504	5.56194	6.105
3553141	5.11566	5.83054	5.97627
3687475	4.32961	5.05992	5.2053
3307795	6.04584	4.93624	6.68883
2513925	3.30438	4.60171	4.01925
3917305	6.36918	4.75893	6.4947
3663055	5.8787	6.11917	6.1697
3223425	5.76229	5.18209	5.15468
2318637	8.21881	4.98263	7.68274
3722917	7.41602	6.81675	7.00124
2404122	5.28724	5.76557	5.22698
2368590	5.05125	6.06124	5.54457
3577577	5.06484	5.38162	5.38203
3832830	6.24784	6.73274	6.61531
2953570	7.52495	4.92033	7.3527
3687494	5.54225	5.84049	5.86299
2783715	7.74333	5.23603	5.27626
3188014	4.26998	4.67108	4.74598
3527641	3.66213	3.98612	4.47227
3663074	5.52468	5.95333	5.84356
2648378	6.45533	5.94064	5.83704
2318656	5.20354	5.74133	5.18799
3577595	4.58359	4.86164	5.04588
2623859	5.59271	6.09692	5.9556
2733767	6.77306	6.0833	5.29584
3503224	6.54301	6.41679	6.72514
3333358	5.97934	6.50142	6.12267
2538480	5.9779	5.61064	5.52795
3357785	5.95777	6.64423	6.73036
3577612	7.30724	5.82667	6.10355
3383322	4.81752	4.44105	4.38413
2758298	5.49408	5.73159	5.86259
3527655	2.8812	4.71709	4.5765
3942766	5.64964	6.37911	6.2734
2673830	6.88411	7.09351	6.62202
3527662	6.53253	5.94483	5.04992
2404158	9.05664	5.81259	9.90734
3882823	5.58673	5.86043	5.71712
3832865	5.98155	6.63343	6.5294
3307851	4.6684	5.7657	5.14776
3467720	4.79965	5.51198	5.28444
3188050	6.4918	5.78517	5.44196
3417767	5.49491	6.71462	6.31352
3723071	5.43457	5.84107	5.57852
3443296	8.00059	6.8579	6.70212
3992747	4.71991	4.80937	4.70032
3527684	8.11448	6.65625	9.94093
2454140	4.69856	5.75354	5.17669
2903673	6.66252	6.38272	7.34189
3942805	4.27392	4.44127	4.66851
3832887	2.5326	4.35201	4.51011
3333410	1.96716	4.01965	3.30843
3553228	6.47939	5.15854	6.62713
3882854	6.44531	5.14887	7.30664
3747522	6.96239	7.23835	7.49457
3357840	3.46243	3.76937	4.01551
3417788	5.04357	5.78065	5.34735
3832906	5.05594	6.02071	5.76898
3028217	5.89102	6.04813	5.83859
4017381	6.77412	5.81189	6.51309
3333417	4.3501	5.63012	5.42706
3807474	6.34781	4.53458	5.1902
2623922	5.60003	6.30376	5.99972
2673873	7.2192	5.74983	5.42728
2708407	6.92363	7.09599	6.85969
2404209	5.43901	5.91832	5.81867
2868265	4.03063	5.33624	4.55871
3333425	2.89229	3.00251	2.68798
2903703	5.19066	5.90893	5.41074
3417809	5.69444	6.14376	5.95467
2514122	6.67678	6.15431	5.97122
3832918	5.77598	6.16915	6.13568
2783788	4.90632	5.10203	4.50324
3527722	7.03851	5.53567	8.02254
3807487	8.01054	4.9109	6.57544
2318736	9.44659	8.01327	7.59839
3333433	4.17235	5.82754	5.09318
3723120	4.62932	5.84137	4.69133
3942838	5.45317	5.73867	6.76476
2673902	6.52946	5.05935	5.83224
2868283	5.96541	4.87319	4.54655
3443348	4.96079	5.83107	5.17692
3188111	6.14763	5.84944	5.70426
3273484	7.6771	5.45084	5.83472
3333443	6.37316	5.30096	5.74995
3577683	4.90957	5.67244	5.57134
2708429	5.95942	6.42275	6.10862
2893721	7.36603	4.92941	5.62713
3723128	5.56721	6.1049	6.07327
3833040	6.45072	5.79774	6.92912
3527745	6.21156	6.44265	6.44221
3467788	3.03869	3.22318	3.04403
3917431	4.04202	5.18504	5.23575
3663181	4.68213	4.96174	4.76744
3223551	5.75919	6.18237	6.64223
3417842	5.66251	5.78327	5.73068
3247977	3.94367	4.58644	4.10957
3357885	6.14808	6.69494	6.4537
3883013	6.82664	6.8295	7.94127
3307939	5.44349	5.40109	5.48074
3053691	6.76739	6.15578	6.21014
3577715	4.18507	4.92555	4.68173
2404254	7.02983	6.2925	6.97009
2538600	4.8849	4.14508	4.11982
2624074	7.22851	5.57479	5.34627
2708457	5.78598	6.19366	6.01686
3832964	5.16749	5.6872	5.52356
2953711	5.32945	5.69233	5.84186
2673937	7.32465	6.58231	6.32
2843804	4.97382	5.26075	5.10577
3188147	3.42589	5.02503	3.62694
3917455	3.82926	4.68376	4.13009
3138204	5.04691	5.33101	4.95006
2674047	5.87919	6.58489	6.23329
3832978	7.66363	7.00617	7.51785
2428699	5.71682	4.63981	5.0543
2733898	3.23465	3.69368	3.97339
3333488	5.76785	6.59074	6.3665
3527785	4.60474	5.62763	5.24047
3797561	4.36576	5.2777	4.97877
3663228	5.33685	4.96496	4.9366
2624110	7.3867	5.91184	6.22563
3857523	4.13966	5.14708	4.65141
2648535	3.8453	4.4167	3.83295
2734018	4.87124	4.63128	3.40213
3882949	7.15442	5.99739	7.08374
2903777	5.82389	6.44715	6.09547
3832992	5.15893	5.63451	5.50832
3833093	6.39854	6.02471	5.9051
3223605	6.55013	6.31935	7.32605
3807569	7.64867	5.81805	5.668
3723186	4.30151	4.76171	4.74673
2903782	5.48534	5.92947	5.61818
3527807	5.21221	5.50116	5.41948
3942916	3.91511	5.46937	4.65041
3773149	6.3849	6.73902	6.63219
2733928	6.17254	4.59478	5.21369
3723204	5.19105	5.7174	5.54111
2514216	3.37088	4.04489	3.47776
3188180	4.03453	5.64532	4.9998
3553337	5.98962	5.02225	6.06874
2708498	5.22611	6.07648	5.52643
3418007	6.83603	5.83102	6.3579
3883064	5.57438	5.16098	5.26359
3613300	5.72596	4.61156	5.6885
2953751	5.69797	6.52341	5.94978
3358049	5.77462	6.33278	6.27885
3443434	3.7633	4.70423	4.14897
4017501	5.33652	6.09483	5.88251
2783886	4.17817	4.69825	4.64893
2893794	4.52181	5.05664	4.7535
3188186	4.72196	4.89451	5.01218
3833122	4.88725	5.22043	4.87415
3747638	6.25043	6.34664	6.45325
3188200	3.89417	4.70814	4.43942
3493391	4.73258	4.77077	4.37354
3577775	5.58949	5.73282	5.5103
2734047	5.8754	5.49219	5.73159
2843855	4.1012	4.54439	4.63281
3188205	2.33599	3.82457	3.11191
3273578	3.7935	4.54245	4.6222
3333538	5.38964	5.89914	5.9694
3807595	4.38131	5.15466	4.91442
3527831	4.28727	4.92594	4.82996
3942940	4.40048	5.18832	5.19091
3773174	5.68057	6.04769	6.07382
3882984	4.73165	4.85801	5.16484
2624147	4.72712	5.50864	5.03434
4017519	7.49925	5.73226	5.30073
2783916	3.64088	4.4154	4.01518
2428760	6.35268	5.52739	6.38754
3273601	5.63465	3.92055	5.76579
3833141	5.46756	6.36371	6.52472
3747657	5.77521	6.37201	6.32929
3687698	6.39822	5.82838	6.3964
2953777	5.69455	6.23745	6.03511
3223646	5.28622	5.05797	5.87372
3942954	8.20366	6.4237	7.2511
3443464	4.32062	5.14543	4.84656
3527847	3.6561	4.23809	4.41828
3687715	5.19526	5.40965	5.52013
2404344	5.01232	5.85176	5.32595
2784027	7.90831	5.48719	7.55779
2818454	6.02365	4.13335	3.79909
3188231	3.24481	3.46845	3.44029
3663287	5.57152	6.06047	6.16404
3613338	5.66338	5.96293	5.94316
2843882	5.104	6.00567	5.58367
4017538	4.82156	5.6693	5.42951
2344393	5.99935	4.33917	3.90872
3358090	6.42071	6.71556	6.56737
3468009	6.2616	4.53793	4.71941
2893847	5.65332	4.74198	4.96176
3188238	2.93748	3.48679	4.10389
3333572	6.45406	6.44433	5.96554
2953798	5.06383	5.24891	5.27241
3527864	5.22133	5.84478	5.77049
2394361	5.71117	6.29533	5.93115
3553389	5.80442	6.25555	6.11029
3917549	3.74043	4.47201	4.09131
2514271	4.18202	5.25835	4.54789
2624178	4.66654	5.17803	4.98742
2368840	5.5847	6.17477	5.79267
2674138	5.93706	6.18884	5.88359
3358112	6.21841	6.4791	6.4337
2478748	5.99141	5.02329	6.55032
2698565	7.63509	5.85185	5.96062
3883129	5.29075	5.55323	5.39709
3917555	5.13339	5.10399	5.26223
3723264	7.42069	6.32887	6.64514
3493448	5.37045	3.91512	4.23923
2428796	4.90237	4.07854	5.38835
3163728	4.65782	3.70446	3.92586
3747703	3.43758	4.34769	4.15516
3078348	7.04612	5.61482	6.7976
3917563	5.332	6.17371	6.48811
2404377	5.27323	4.80061	4.07247
2928392	6.05818	4.55298	4.73087
3053827	4.95911	5.70339	5.0719
3943101	5.4492	5.61465	5.48606
3833183	3.10904	3.55284	3.00978
3333603	5.19379	4.6284	4.57708
3687752	5.14889	5.57905	5.6263
3223687	5.41648	5.09759	5.20982
3333595	5.56697	5.77459	5.86698
2454343	4.79474	5.78757	4.99218
3773241	4.08685	5.83042	4.90269
2514304	4.18387	4.85271	4.40553
3942998	5.97104	6.63088	6.83874
3747717	8.25186	6.65536	6.83163
3773244	5.41827	5.80478	5.93561
3418086	3.65951	4.01094	3.66886
2784074	4.04761	5.03642	4.69943
3417988	5.42685	5.98555	5.98938
3418100	4.5786	5.05229	4.97469
2674168	4.91894	5.21249	5.27137
2843935	3.83172	4.0968	4.17951
3467949	4.45438	5.54575	5.03537
3917582	7.34474	8.82256	7.9748
3637818	4.43016	5.69088	5.14171
2783978	4.04885	4.87158	4.34645
2344450	4.67791	6.5543	5.64907
3333622	8.6032	6.46725	6.86736
3528013	3.59227	4.59123	4.14842
2904000	6.41975	5.85189	5.85996
3833214	4.41989	5.2811	4.86468
2708610	6.26745	6.29568	5.90226
2818517	7.39815	5.86923	4.90547
3917589	6.27876	7.66765	6.27828
2953852	5.77265	6.07876	6.17025
3273667	5.5875	6.35798	6.28056
3917591	6.4656	7.63359	7.22869
3418111	4.55671	5.1764	5.18808
3993075	3.14717	4.25974	3.57053
2674179	6.9555	5.64325	6.61408
2893895	5.23516	5.83332	5.26742
3577870	6.60273	5.47458	6.47298
2404418	4.92485	5.74119	5.7148
3004009	5.42807	6.14701	5.35833
3723317	4.88183	5.61576	5.83857
3418120	5.4783	6.19943	6.2314
3663363	6.24155	6.46516	6.41388
2953866	6.57191	6.6916	6.55923
3687789	6.90499	6.78123	6.03484
3188299	5.58885	4.73167	5.42802
2454378	6.86284	6.00608	6.21968
2428855	5.11284	5.83316	5.44035
2784113	7.23064	5.90081	5.55399
3687803	6.63791	6.04969	6.80959
2320048	6.39878	5.01397	6.59371
3223738	4.60179	5.42792	5.56046
3333647	5.39113	5.91391	5.86307
3468080	4.19457	4.3937	4.08424
3833238	4.98935	6.11873	5.10362
3358174	6.43592	6.99239	6.6622
2648677	4.28706	4.7491	5.37716
2370019	5.86394	6.33165	6.22766
2758602	4.6347	5.14079	5.22335
3883207	5.83526	6.42858	5.86265
2894036	4.67114	4.81032	4.39349
2928461	4.21971	4.86413	4.21455
3468103	6.44409	4.81444	5.14618
2784131	4.728	4.33647	3.57496
2844082	6.52464	6.14781	5.48885
3308241	4.51651	5.41866	5.11702
3807732	4.35453	5.36833	5.14075
3723348	6.69204	6.39165	7.56818
3358201	6.11837	6.75643	6.74895
3527958	3.08482	4.08076	3.58928
2674229	5.79462	6.51579	6.01971
3333668	7.00914	7.1764	7.39472
3663393	3.34457	2.44959	2.6275
2370032	5.34467	5.65659	5.47686
2954005	6.993	5.75	5.90786
3418153	6.78312	6.62376	7.06746
3773312	6.84135	5.65831	6.0741
3687828	6.41101	5.20165	5.62242
2514365	3.15782	3.32515	3.00342
2868523	7.42095	5.13667	7.32695
3723355	5.56249	6.37459	6.40074
2344511	3.85851	5.29661	4.33022
3248289	4.97078	3.28935	3.7935
3078435	7.2893	6.40319	5.77524
3163818	5.37745	5.96939	5.68041
3857691	6.5934	6.64019	6.6074
3493543	5.59801	6.4414	7.3034
2674242	9.62129	6.61504	9.46981
3687839	6.38806	6.67184	6.62561
3223776	3.65495	4.46474	3.90558
3747792	6.19117	6.32597	6.12696
2954022	4.24915	4.03019	3.79528
3883236	5.04133	5.73155	5.79527
3807753	5.81991	5.78694	6.00628
2624291	5.74312	5.92664	6.65041
2954025	5.74824	5.95308	5.73077
3577940	4.40514	5.00108	4.86807
3687849	6.12054	6.30203	6.62305
2394478	5.44829	5.98024	5.68424
3747812	4.77156	5.62929	5.3404
3138414	5.83371	4.86141	4.50723
3723378	6.50166	6.14638	7.47641
3773340	5.58559	5.79727	5.58218
2454444	7.56327	6.06173	6.10918
3943207	8.77847	7.40268	7.6929
3833291	7.22308	5.73607	6.31169
3333711	6.99635	6.65876	6.58567
2344542	7.85755	5.5245	5.86129
3553531	5.4152	5.97432	6.24198
3358241	6.55863	6.87746	6.91919
2698693	4.58559	4.14557	4.44149
2514413	3.62682	4.04459	4.11426
2784177	3.93332	4.5415	3.83902
3113894	5.7062	5.61558	5.9092
2428932	5.36927	6.24413	5.86801
3687870	5.34693	5.891	5.6723
2758658	4.68027	4.20204	4.4236
3528115	7.5518	5.92937	7.98553
3078478	4.36465	5.5987	4.86273
3578069	4.70753	5.18818	5.17483
4017694	3.65044	3.71535	3.74142
3418214	5.67144	6.3111	6.50889
2319135	4.35987	5.18543	4.90295
3833323	3.52922	4.35261	3.78319
2404521	6.6587	6.35721	6.22884
2708720	4.32469	4.95038	4.48272
3943234	4.15184	5.13358	4.83082
3188395	4.57456	5.34594	4.72698
3358262	5.99115	6.37064	6.21877
3687889	5.57964	5.75715	5.81852
3078493	4.43862	4.84345	4.33504
3807809	6.1306	6.05952	6.23906
2514441	7.06337	5.03941	6.28651
2369110	4.808	5.51431	4.64712
2953974	4.62257	5.51102	5.56868
3638048	6.18445	5.43714	5.47971
2588827	7.15396	6.12552	6.58347
2454485	6.17456	5.38645	6.21763
2344577	3.79898	4.73176	3.98838
3578089	5.41053	6.10329	5.93279
3687910	5.7256	6.12482	6.2137
2758686	6.90107	5.39038	4.34226
2698738	6.62111	5.22786	6.74356
3138464	5.64416	4.64233	4.67883
2478928	4.96912	4.7905	4.2418
2429069	7.4093	6.42744	7.14147
2404546	5.69938	6.49157	6.303
2734270	4.33052	4.95619	4.50536
3078520	6.94674	7.44887	7.17414
3883309	4.92366	5.62688	5.55988
2370123	6.11484	5.28579	5.14149
3298337	5.38101	6.05292	5.78358
3418249	5.2167	5.70984	5.44392
3967689	4.82848	5.73996	5.04449
3638068	4.74726	5.14797	4.93596
2394558	8.1113	7.20981	7.1077
4017747	4.16583	5.3133	4.7755
2844203	10.2072	7.01838	9.30814
3578125	4.96662	5.83139	5.34575
2540007	6.24218	6.56801	6.51931
3114064	5.17338	4.72431	4.11113
3223872	7.12119	5.30412	7.29555
3688038	5.72413	6.1361	6.19408
3528172	4.17979	4.89472	4.66652
3553607	7.04781	5.27284	7.34429
2624385	4.63908	5.30084	5.13099
3468225	6.6534	4.84937	4.79136
3773426	5.41951	5.7406	5.79398
2320188	4.3273	5.07225	4.63825
3857811	5.56394	6.0279	5.88001
2454532	4.94759	4.41212	3.8956
2758733	5.87467	6.12015	5.83631
3747907	4.76835	5.93622	5.40545
2904168	6.01094	6.27454	6.30394
2538924	4.63136	5.55842	4.8935
2320210	6.4437	6.35452	6.18676
2784265	2.80259	3.09727	3.05262
3223903	4.74008	5.73339	5.17601
3333811	3.64453	4.40391	4.21706
3833402	6.1194	6.41311	6.58973
2394588	5.83304	5.34948	4.89878
3578152	4.9882	5.32505	5.18852
2514497	4.17341	4.10738	3.24475
3308378	5.32273	6.30201	5.97669
3748022	4.4922	6.15979	5.12082
2430126	4.56967	4.89677	4.85676
2708791	7.51555	8.86784	7.47233
3748026	4.83284	5.76363	5.49621
3418303	5.66063	5.29955	5.71616
2784279	4.2432	4.34735	4.41046
3188478	6.14146	6.9002	6.58173
2588889	4.48277	5.28289	4.395
2514516	4.36031	4.37123	3.92357
2394608	6.22538	6.78634	6.37579
2319225	4.6814	5.28705	5.16063
3418298	4.26813	4.41764	5.5235
3114111	6.01869	6.56292	6.04416
3468261	7.01263	4.97728	4.93887
3333831	4.55223	5.1894	5.0368
3688079	4.1318	4.41368	4.8222
2708817	6.67875	5.7983	5.95416
3308397	5.24037	5.43059	5.34569
2589011	3.42884	4.70008	3.70916
4017798	6.16274	6.61633	6.5058
3028636	1.09807	2.36121	1.40899
4017810	5.16989	4.20154	4.3764
2429147	4.40989	4.94795	4.64016
3223928	7.4698	6.96443	8.01213
3358361	5.65336	6.2651	5.90798
2590017	4.41308	5.2533	4.6313
2589017	3.80193	5.15634	4.23941
2394626	6.42168	6.43687	6.08953
3054165	10.5331	9.6612	9.20779
2734352	4.69364	5.72383	5.23564
3883382	7.98607	6.60025	7.20944
2648873	7.2646	5.30834	5.83319
3188514	5.70183	6.62145	6.34197
3418329	5.04418	5.39291	5.41053
3078597	4.90039	5.21567	5.17486
2319252	5.04525	5.39473	5.30188
3163982	4.49463	5.19863	4.6829
2954176	4.94529	5.64848	5.18228
3747958	4.23947	5.12817	4.74329
2430163	3.84655	5.20671	4.29833
3833443	5.70477	6.14387	6.01308
3164086	5.12064	5.8906	5.86384
3248470	2.45647	2.63588	2.4849
3688112	4.9756	5.56783	5.85414
2698844	4.97439	4.43895	4.15897
3468301	3.01303	3.14393	2.02399
3747966	6.20003	6.30449	6.30051
2600037	4.95737	4.7157	4.66504
3688120	5.14066	6.1682	5.9806
2564520	5.59925	7.0706	4.5534
3358401	6.01694	6.58073	6.23366
2514563	4.19217	3.97786	3.51369
3358393	6.38727	6.51028	6.57071
2708855	3.75585	4.67731	3.89341
3943368	1.38292	1.41818	1.56326
3418354	5.15063	5.75818	5.55642
2514566	10.712	7.16405	8.0008
2904248	9.08046	7.2975	7.42299
2954207	5.33831	5.61584	5.1653
3553690	7.42092	6.5251	7.49385
3223967	4.60653	4.59001	6.36151
3917851	9.66997	7.90043	7.02536
3333877	5.05813	5.51609	5.76778
3503747	4.10554	4.66022	5.4359
2784352	3.91901	4.11232	3.44102
3967817	1.20242	1.57751	2.66167
3613659	5.06866	5.87273	6.13876
3443804	5.10314	4.74829	4.88481
2588965	4.22479	4.06999	3.97257
2928690	5.80546	4.42252	5.02785
3723572	4.37083	5.34161	5.35927
3638188	5.44927	5.9436	5.72026
2369252	4.03857	4.57778	4.70277
2600068	7.70726	6.90945	7.57309
3358425	5.76544	6.2896	6.46036
3883441	5.1092	5.63105	5.62896
3773534	5.44206	6.01488	6.02264
2394680	4.95413	5.4407	5.22412
2344731	3.29878	3.83971	3.42873
2904270	5.39611	5.41597	5.42373
3638204	6.22815	6.30978	6.36545
3224087	5.9113	6.07429	5.89227
2539125	6.15262	6.36424	6.07848
3078656	4.51377	4.9024	4.98045
2480168	5.3388	5.77821	5.30067
3833500	5.40461	6.00464	6.00483
3807965	4.56437	5.62357	5.1237
3138618	4.79858	5.77404	4.98159
3333899	6.61246	5.70016	5.33265
2734421	5.28062	6.10308	5.46029
3993360	3.2399	6.52951	4.27682
3468345	4.96301	6.30549	5.68221
3943414	8.57059	6.54935	7.90885
2404693	5.68896	6.27642	5.94606
3748126	6.16541	6.27046	6.3443
3418394	5.55459	5.63044	5.83501
2600089	5.79616	6.31702	5.92055
2394699	6.82046	7.44189	7.10071
2429235	3.79368	4.36594	3.95946
3308489	5.70576	5.35544	4.79939
2454661	5.79309	5.85793	5.53378
3334025	5.36856	5.81159	6.01251
3773558	4.8162	5.606	5.79706
3688178	5.01988	5.57492	5.59669
3613706	4.25778	4.83402	4.71257
2758870	6.54706	5.47156	5.37974
2319340	7.22421	6.06177	4.31017
2708922	6.93715	6.09104	5.97284
2540157	10.2157	8.35531	7.74286
3578278	4.93525	5.07873	4.77071
2394726	5.57542	6.03941	5.89005
2650066	4.39918	4.92744	4.83044
2674501	5.78933	6.23852	5.89648
3808096	7.21384	6.0895	7.36033
3333942	5.59611	5.8231	6.47233
3028744	2.76062	2.18626	2.18626
2320347	5.38637	6.31944	5.77477
3723627	5.74299	6.31804	6.13357
3164181	7.47059	5.99742	6.55741
3688197	5.58503	5.85946	5.89925
2429261	8.49446	5.95544	6.98223
3443857	2.43334	3.00614	2.89305
3503816	1.91007	1.90284	1.77875
3613725	4.85888	4.49171	3.38994
2904329	5.20458	5.97125	5.4659
3418436	7.55319	5.74431	6.76662
2954280	5.44981	5.92646	5.79358
2370317	5.36626	5.58081	5.418
3114240	4.53954	4.27752	4.01287
2564599	7.59539	6.70643	6.73425
3443868	7.98733	4.75559	5.36381
2369325	4.92692	5.39924	5.27977
2624565	3.98799	4.54277	4.13964
2514658	6.0816	4.79518	4.46681
2648991	4.44873	5.3811	5.02782
3917938	4.07318	4.9081	4.90961
2674526	5.51138	6.21683	5.95342
3028766	5.87828	6.42035	6.0043
2429277	9.28458	7.06866	8.89761
3358492	7.39812	6.23175	6.36138
2320374	5.9328	6.46916	6.34064
2699059	6.20262	6.40884	6.07003
2649113	6.95701	5.2809	6.4183
2709062	9.83991	7.09915	9.66282
2600155	6.09789	6.10241	6.03795
2369339	5.37789	4.16084	3.95419
3164221	5.15914	4.69583	4.64628
3553803	6.11099	6.5736	6.52927
2404766	5.49296	6.03175	5.79883
2564634	4.48258	4.56111	4.45055
2540210	5.58044	4.9563	4.51406
3748188	5.78711	5.71509	5.80469
2844410	6.41574	6.66418	6.5282
3298557	5.18641	5.58513	5.51503
3443891	7.09868	5.55352	6.9143
3308560	5.22115	5.80135	5.78403
4017961	6.64728	5.92356	5.86671
3334087	5.91653	5.81263	5.68765
3723671	5.75268	6.50648	6.32211
2320392	5.77353	5.83312	5.99041
2954324	6.46993	6.3119	5.57204
3188656	5.9555	6.13693	6.02037
2818884	2.22712	2.99585	2.90009
3444009	5.36509	4.40585	4.50247
3883542	2.55839	6.13614	4.51044
3833583	6.01803	6.04344	6.54273
2370355	6.89794	6.68338	6.85296
3638303	4.6626	5.45763	5.2688
2759038	5.59594	6.09098	5.5638
3443913	4.15985	5.62128	4.27857
3943504	6.23599	6.41785	5.83083
3688254	5.46542	6.1627	5.98105
3918071	5.41928	6.15449	5.9085
2394784	4.81222	4.913	4.72412
2320411	6.07354	6.20883	6.15791
3883547	5.70258	5.40985	6.06342
3333999	5.60037	5.8266	5.93432
3358538	6.92441	6.70848	6.42017
3723687	5.34383	5.84212	5.82008
3224197	8.39371	5.74566	6.27663
4018080	6.04372	6.16552	5.02882
3553833	4.913	4.45174	4.36006
3418492	4.94312	4.47062	4.65068
2319423	5.52353	5.84885	5.72546
2698996	5.05352	5.90333	5.43261
3688270	5.95485	6.67414	6.47586
3078774	5.68019	6.27925	6.05627
3334125	8.79067	7.39458	8.25661
2429338	5.63094	4.4693	5.36758
3224220	5.73782	6.51428	6.18854
3443936	6.7099	6.80758	5.50052
3833620	6.24732	6.73697	6.62878
2954355	5.57085	6.20986	6.06529
3418513	4.90431	5.08394	5.03463
3918104	4.17918	5.30038	4.7355
2394817	5.28818	5.62547	5.64613
3274173	6.42259	5.43017	5.73552
2404819	9.27946	7.18138	9.70069
3918098	5.89125	6.57455	6.58676
2844453	4.11864	5.15534	5.00534
3444043	3.97944	5.18559	6.92729
2589214	5.66169	4.84444	5.64164
2624639	4.56459	5.07797	4.46036
3334137	6.87838	6.10621	6.34798
3638337	5.78953	6.1895	6.11577
3188697	5.13546	5.06193	5.43409
3993487	4.67761	5.66892	5.53187
2600218	6.48481	6.87999	6.58735
3468473	4.48947	5.16019	4.96705
2844461	5.28255	5.30696	5.49329
2758978	4.7957	5.43275	4.79759
3248661	4.44787	5.68884	5.19474
3308619	8.37948	6.45799	8.61315
3443952	4.45622	5.57237	4.69183
2709132	5.26761	4.87433	4.61383
2514745	3.87519	4.84823	4.39775
2819044	5.6071	4.68297	4.75634
3418534	4.41148	5.15958	4.83492
2868904	4.71202	4.6199	4.53065
3688311	5.73441	5.94092	6.10745
2394841	6.43309	5.34894	5.14432
3748262	5.30465	5.6148	5.6338
2649182	3.37411	4.32171	3.41539
2759100	4.53623	5.17511	4.82093
3553872	6.57299	5.55895	6.18376
3028858	5.75368	6.37877	6.06068
3993515	4.24838	5.29058	4.66797
2430370	5.12667	4.70882	5.10271
2600237	6.27218	5.83076	6.11478
2429371	3.74245	4.03993	4.64405
2699145	4.86877	5.4516	4.96532
2344888	5.55688	5.66215	5.74235
3773703	6.14925	6.53991	6.69788
2844479	6.30604	5.75492	6.85836
3688324	4.54716	5.22518	4.94957
3224259	6.87548	5.90911	6.57333
3418551	6.3398	6.28818	6.13523
2320472	6.10062	6.32703	6.32607
3164312	4.32176	5.06412	4.91344
2370433	4.97376	5.27031	5.10512
3723755	4.58275	5.49061	5.23737
2454818	5.68064	6.1577	6.01387
2650199	7.52042	6.15847	5.94978
2928874	4.45649	3.97261	3.45466
3114358	7.10118	6.05451	7.9927
3334174	5.22957	5.97546	5.7178
2589255	4.81774	4.83103	4.55022
3443985	4.00354	4.49298	4.71201
3444086	5.58276	4.62602	4.31591
2479350	4.05872	4.70531	4.81387
3114365	6.88571	3.82695	6.55998
2345023	3.91639	4.43775	4.01534
2674646	5.91918	6.67439	6.38173
3004462	4.16076	5.19306	5.07611
2954423	5.7767	5.12657	5.06033
3504054	5.11258	4.54536	4.92546
3883637	3.64732	4.18599	4.5078
2540317	8.20576	6.06946	7.37025
3968122	5.51748	5.1604	5.65788
2674653	5.77905	6.32095	5.99956
3138811	6.69637	5.96463	7.11954
2454838	6.26198	5.42739	5.59137
3028911	4.391	5.89438	5.49263
3444117	2.41843	3.1439	2.27604
3773742	6.09716	6.33337	6.49384
2430422	3.69419	4.13931	3.78351
2369463	6.18638	5.91095	5.8089
3638411	4.75858	5.2417	5.33455
3688362	6.57385	6.46192	6.85193
2319518	4.20787	4.69503	4.55003
3029016	5.21358	6.13715	5.78281
3748323	4.61511	4.89711	4.92823
2904485	5.45406	6.21391	5.85728
2734629	4.32322	4.8224	4.18586
3503976	7.16174	4.92343	6.11689
2674673	5.32851	5.82876	5.93336
3028923	5.34095	6.60114	5.52811
3188780	6.05803	6.73639	6.65823
2589291	4.45153	4.67771	5.27504
2480383	5.19398	6.36899	5.49924
2759158	4.90932	5.51289	5.07404
3334224	8.33222	6.4859	6.82244
2978876	7.70724	6.10594	6.71273
3418610	4.34427	4.88682	4.78005
2928930	6.24793	5.31174	5.17507
3029030	6.47031	6.3389	6.61145
3224321	4.73304	6.16082	5.60569
4018194	4.7534	5.99746	5.48857
2369484	5.38179	5.21659	5.19307
3138841	3.05164	2.41776	3.30943
3553947	5.09642	5.40341	5.39616
3688381	5.91497	6.79341	6.48538
2345061	3.32011	4.05948	3.59285
3028934	3.84487	5.03551	3.85517
3798291	6.00461	4.86374	6.31386
2929036	8.08241	5.94794	5.87363
3494102	6.60936	5.08149	5.42703
3614012	4.66207	5.33638	5.55577
3833728	5.16353	5.57251	5.53099
3224331	6.47786	7.41427	6.91605
3444147	3.36116	3.89527	3.21862
3224333	5.00767	6.08425	5.94744
2404930	4.70709	5.7681	5.33598
3224336	4.93239	6.25146	5.6214
4018218	4.28543	5.50644	4.49972
3079005	6.51511	6.76099	6.50503
2319550	5.61854	5.09683	4.71541
3224341	5.73313	5.30335	4.959
2405036	5.96037	6.23095	6.0447
2709235	5.57267	5.9531	5.73365
3883690	5.29464	5.94097	6.04848
2454887	5.86647	6.64967	6.08066
2904528	5.86735	6.62855	6.37558
2869096	4.27627	4.6029	4.63687
2429466	4.27812	4.59419	4.37908
3028956	7.18884	7.08589	6.89601
2319560	6.47108	5.95288	6.33573
2344984	3.67587	4.35411	3.79401
3334257	6.18776	6.285	6.35419
3773801	5.85053	6.17658	5.94861
2759205	4.87589	5.43174	5.22681
2870113	5.39414	5.76577	5.44778
2564816	2.74301	2.57236	2.8182
2479433	3.91896	4.55953	4.02681
3298738	6.80408	5.47242	7.07544
2954489	7.67642	6.61118	6.35074
2760199	5.12398	6.34612	5.62362
3028966	5.1085	4.8615	4.04566
3029066	5.57357	6.11453	5.8051
3688424	5.96299	6.30416	6.13302
3833757	7.56252	5.97479	6.33336
2345095	3.20393	3.90072	3.41991
3468610	4.45487	5.18228	4.88005
3504134	6.20838	6.60995	6.58435
2539387	4.2942	5.26903	4.8946
3858285	4.35371	5.6789	4.2937
2954506	5.70917	6.16669	5.8337
3494137	4.48046	4.70638	4.48812
2404958	6.34475	7.14001	7.01724
2869124	3.33634	3.9573	3.57503
3444180	2.59877	3.33285	3.02503
3773814	5.92001	6.67454	6.77075
3080033	6.35357	5.54566	6.7352
3224366	5.03853	4.91147	5.27456
3028977	6.77988	5.36121	5.4175
2320581	6.14625	6.21676	6.02477
3334277	6.35711	6.42824	6.54749
3554104	6.04552	6.5517	5.56558
3748400	5.68349	8.8093	8.28236
3553998	3.42278	4.63752	4.13792
3638484	5.35325	6.10757	5.89296
2904563	5.80965	6.13426	6.08911
2674748	5.40172	6.24572	5.98108
3444195	6.47374	6.07956	5.85869
3078948	3.75415	4.29789	3.5968
2454935	4.88614	4.52228	4.6455
3334290	4.73568	5.70686	5.57508
3384248	5.94722	7.03333	6.54005
2345128	6.67096	6.02919	6.34526
2954527	5.65243	5.43472	5.39279
3334304	6.23101	6.95295	6.96457
2369557	5.35119	5.31745	4.97493
2894573	4.56983	4.808	4.15479
2979056	6.13294	4.47023	4.37109
2978957	5.57989	4.95645	4.80606
3248824	5.26685	5.25359	5.4467
3444216	3.90159	5.43607	4.71363
2674762	5.82385	5.91252	6.00561
3833793	5.29542	5.87318	6.00459
2514908	5.97053	6.48149	6.23292
3528605	3.48744	5.19674	4.10646
2320619	6.80573	6.05136	6.54531
2405104	4.79799	2.86443	3.30414
3358742	5.13782	6.11888	6.14713
3274361	6.11267	5.45923	6.47623
3138929	1.96988	2.87137	2.57035
3384270	5.18023	5.03497	4.93442
3614087	6.38586	4.41632	5.46818
2404999	7.79045	7.90545	7.20214
2710298	4.6728	4.85803	4.7351
3748432	7.05772	6.71694	6.89009
3188883	4.90874	5.7889	5.7109
3334325	5.52392	5.9825	5.9597
2929127	5.17559	4.7343	5.06548
3139035	6.04514	4.78865	6.89132
2784687	6.28963	5.92375	5.36253
3029129	6.48242	6.3686	6.60825
3140037	4.59135	5.71249	5.02154
2650357	3.38147	3.74285	3.68244
2904597	5.60379	6.04799	5.88705
2514926	4.26142	4.26036	2.51187
3190002	5.23721	5.86495	5.98934
2395123	3.3907	4.15879	3.47315
3504193	4.10101	4.43042	4.94941
3833827	5.80546	6.32579	6.39052
2479510	4.49505	4.33183	3.70016
2978989	4.88898	4.30828	4.84374
3334339	7.45974	6.96326	7.59181
2649367	4.74414	4.58394	5.93564
3748449	4.78891	6.07241	5.99805
3079103	4.85771	5.51505	5.15448
3444252	8.71542	6.22678	7.09445
2540464	4.48126	5.41758	4.86817
2429556	4.68507	5.5232	4.51183
3224437	6.26433	5.77853	5.73929
3504213	5.12032	5.38016	8.83392
3968269	4.68638	4.74235	3.95527
3638546	5.70819	6.54504	6.30761
2369609	3.52536	4.51326	3.89876
2674808	4.80441	5.88313	5.28773
3883787	5.76366	6.03739	6.21765
3224442	4.13129	4.63775	4.10761
2979111	5.36038	5.71061	5.16103
3004628	4.53141	4.62332	4.48134
4018327	4.27107	5.41329	4.82936
2320657	6.16533	6.40894	6.60295
2515050	7.50387	5.37293	7.24554
3528646	3.18486	4.49136	4.03305
2565011	5.09572	5.93341	5.54754
2319661	5.18879	5.57307	5.74359
2540477	6.11536	5.10043	4.27001
2759303	6.20093	5.23682	5.18926
2395146	4.88857	5.40522	4.82245
3504226	5.65178	5.49651	5.31667
3384321	4.12688	5.39331	5.05613
2405152	5.57735	6.04691	5.88447
2650393	4.08238	4.76636	4.27779
3638566	5.55347	6.50063	6.28536
2929168	6.4052	5.2769	5.11918
3190035	6.04418	6.02219	6.14034
2345196	6.04018	5.10976	4.73818
3138978	6.40926	5.38721	5.73379
3968303	5.14827	5.70836	5.69376
3883819	6.20145	6.74097	6.70879
2954596	6.3519	6.88766	6.73151
3200040	4.6747	5.11538	5.25206
3334372	5.43698	5.65593	5.65181
2590452	4.09758	4.95568	4.3327
2734784	6.84066	6.4629	6.50014
2514969	5.25536	5.64593	5.03731
3358809	4.93108	5.35732	5.23914
2320683	6.50752	7.36648	7.1041
3248897	5.88767	5.32016	6.88237
3688539	4.50746	4.59588	4.56469
2844709	5.45875	4.88992	4.99162
3444300	2.74569	3.92084	3.80028
2674845	4.79725	5.46409	5.05358
2894663	6.29445	4.81949	4.35639
2904663	5.71796	6.11624	5.77991
3444304	2.51992	3.84751	3.12065
3774029	6.03047	5.73341	5.8312
3004665	3.94882	4.01613	3.71114
3308864	6.68798	4.82926	6.55753
2479560	5.35463	5.9881	5.46229
3773932	8.9878	6.60127	8.42795
3638590	6.24991	6.82745	6.63332
2395177	5.62706	6.29487	5.01577
2429613	4.41065	5.16897	4.22324
3444309	4.84038	4.58307	4.63213
3190061	5.7179	6.17659	5.98974
3250019	7.31196	6.15093	5.87122
3918369	5.68896	5.85285	5.63445
3029198	5.21537	6.12792	5.1879
3638607	6.95256	6.02714	7.00779
2979159	3.98476	5.40144	4.61225
3468743	4.5713	4.96963	5.93412
2345239	5.06714	5.81285	5.12736
3029213	4.17163	5.40766	3.94771
3833893	3.82788	5.11679	5.27092
2405192	7.13553	6.03764	6.15973
3114600	4.57729	4.68526	4.47875
3334415	6.30941	7.04859	7.07356
2709402	5.77631	5.78641	5.52874
2954646	6.98686	6.25153	6.76497
3079172	5.82512	5.95899	5.60278
3189080	5.38046	5.50273	5.35914
3444329	4.75511	3.82892	4.59149
2590491	3.56842	3.77651	4.33943
2894689	7.96316	7.40307	5.52753
2320727	6.23629	6.67822	6.56563
3249043	4.33402	5.59715	4.38328
2369680	3.52056	4.23658	4.05066
2709414	5.47133	5.67381	4.70729
3444336	5.95378	7.2183	6.01376
2480589	5.75345	5.4818	5.37819
3358854	6.04884	6.2502	6.20204
2869275	4.13382	4.02542	3.56441
2894711	11.4837	10.4737	9.71858
3114618	7.69558	6.57259	6.86507
3188993	5.946	4.94272	5.7218
3833926	4.74067	5.81628	5.8261
2760371	7.23148	6.18846	6.30837
2979187	4.96872	5.76295	5.40258
2565082	5.66795	6.36759	6.37523
3250055	7.62126	5.56944	6.0483
2930243	4.87786	5.5115	4.73308
3079202	6.54365	6.61628	6.28306
3189110	6.13017	5.36314	6.56965
3139155	3.11634	3.92501	3.85381
3334446	5.36934	6.03074	5.88944
3030248	3.72434	4.66957	4.71169
3773980	5.86202	6.39388	6.2532
3298924	5.14166	5.92228	5.84021
2480619	6.42489	5.80133	5.94919
2369713	4.62611	5.10321	4.94125
2954678	5.70314	5.39577	4.97782
3918429	5.29751	5.80405	5.55675
3834046	5.38979	5.76934	5.89893
2565099	5.47042	5.98316	5.86678
3164601	4.40954	5.02883	4.48464
3833948	6.41777	7.45137	7.24674
2395245	6.33337	6.39631	6.17433
2320762	5.25675	5.11641	5.15095
2345286	5.97494	5.38231	5.54317
2674919	5.05908	5.82554	5.44483
2759393	4.89567	5.46851	5.30786
3384417	4.07909	3.78425	3.82491
2540578	2.9005	3.0887	2.22614
2759404	7.29793	6.24176	6.84956
3444368	3.85594	3.7409	3.62361
4018436	3.94707	5.32063	4.90758
2405250	4.91065	5.84343	5.16387
3224556	4.73111	5.43443	5.11722
3358888	7.99741	8.57506	8.56686
3774096	6.06699	6.59261	6.32805
3114649	8.7896	6.31072	7.12761
3310041	4.17968	5.19959	4.67452
3638665	5.99107	5.17502	6.21384
2565119	6.25535	6.66407	6.34574
3200134	3.0259	5.30872	5.51802
3554282	5.27255	5.38959	5.71364
3528759	5.98497	6.07585	6.59698
2479640	6.78301	5.2736	6.99718
3248986	5.76424	6.54493	6.49021
3883921	6.64689	6.44035	6.47124
3358906	6.52978	7.48807	7.61954
3360006	7.48641	6.53824	8.08583
3358897	6.39232	7.64064	6.81893
3918447	5.01942	4.45311	4.9866
3968397	5.4781	5.60878	5.23812
3250093	4.19623	4.55675	4.80292
3833967	7.75198	8.82373	7.73691
2539607	6.93402	4.97104	5.45347
4018454	4.58006	5.71775	5.24629
2980241	6.25481	5.59532	4.6795
3190151	4.42071	4.72891	4.82614
3248999	4.65956	5.20093	4.82644
3358917	3.22854	4.35498	4.78694
3030285	5.87376	5.34121	5.03736
3334484	5.99925	6.2996	6.17678
2979246	3.29626	4.45178	4.59571
2515183	4.88778	4.10484	4.06915
2319802	8.11552	5.64432	8.40734
2710474	4.74522	5.40065	5.04308
3444406	3.90911	5.63187	4.43758
2565143	8.18792	6.16449	6.94402
3554315	5.92146	6.50934	6.31902
3334501	9.25242	8.08993	9.21947
3883941	5.10707	5.53767	5.4857
3004768	5.9705	4.1754	4.35495
3308967	5.84628	4.56027	5.02318
3140213	5.03076	5.34348	5.30966
2649532	7.17876	5.4117	5.10716
3993853	4.32889	4.88725	4.80714
2405284	5.28014	5.9496	5.89242
3079257	5.79477	6.5411	6.28888
2980258	5.56013	4.77567	4.99047
3224591	6.53888	4.44399	4.59934
3834089	7.77081	5.72899	7.05099
3638699	4.62704	5.89743	5.77746
2709486	7.97046	6.50711	6.05925
2820394	6.17839	6.48474	6.34743
3833992	6.10331	6.54393	6.52578
2650538	7.64059	6.11269	6.69712
2674963	4.8401	5.4795	5.46013
3298977	7.28173	4.53236	4.82235
2590582	3.02243	4.1871	3.38136
3528805	7.58514	5.81533	7.61657
3748624	4.24667	4.97559	4.82757
2735027	4.71824	5.46301	5.01538
2979267	4.85611	5.26195	4.9548
3334518	5.75825	6.42977	6.51961
2904788	4.92255	5.74778	5.25316
3384471	6.24456	5.10758	5.47397
2894790	3.50396	3.97175	3.42872
3724197	6.12385	5.86137	5.51227
2405312	6.74858	6.37155	7.32305
3358950	6.5217	6.29456	7.14649
2319832	5.1901	4.90264	4.50066
3444436	3.6096	4.58901	3.84535
3250146	10.0108	7.91963	10.5433
3993877	2.9769	4.5117	3.54366
3614305	5.33288	5.84975	5.67788
3883971	6.85228	5.92511	7.14228
3190190	6.50388	6.18281	10.3106
2904810	5.02748	5.73059	5.45464
3080283	4.83129	4.661	3.92445
3808600	7.42717	5.9409	7.57186
3504392	5.97177	5.89641	4.42697
3309112	5.40961	5.90594	5.9896
2675088	5.58885	6.15977	5.96766
2479698	4.32211	4.5513	4.29438
2540658	5.21257	5.93096	5.43919
2980290	4.54634	4.57357	4.26555
2370804	3.2415	4.68062	3.87952
3190210	8.04643	8.34543	8.73953
2369796	5.82571	4.88851	6.23524
3554360	5.96185	6.36328	6.37599
4043943	5.12844	5.01373	4.4139
2515240	5.63103	5.79468	5.1236
2954771	6.24787	6.53255	6.21852
3944046	6.99968	5.20143	6.58751
3309124	6.08806	6.15364	6.99136
3140258	3.33174	3.90825	3.41215
3884100	7.30768	5.76731	6.44879
2430762	4.51784	4.4032	3.91032
3528842	5.32866	5.49043	5.58662
3250168	7.67052	5.66338	7.48846
3748659	3.52786	4.84475	4.79071
3079313	5.59097	5.36108	5.47288
3249171	5.54595	6.49347	5.09102
2870397	7.98599	5.27015	8.31555
3468888	4.34923	5.10004	4.78311
3224650	5.40376	5.64591	5.69517
2675120	5.98146	6.35021	6.36369
3834149	5.78015	6.26146	6.50624
2904836	4.98624	5.66007	5.47553
3638760	7.07856	6.6781	6.40266
2370823	3.98791	4.28369	3.84979
3918535	5.10935	5.1515	5.63698
2735073	4.01683	5.00767	4.42241
3444472	1.55343	4.70719	3.27126
2785035	4.3378	4.5311	5.0784
3504434	5.79807	4.87511	5.17277
3444476	4.44245	4.52208	4.53347
2844888	4.54132	5.27884	5.12251
3334571	5.98995	6.3395	6.37405
2649609	4.2408	4.17201	3.19442
3528864	5.15891	5.80427	6.07375
3190242	5.0783	5.56799	5.63641
2479746	5.72134	4.81599	4.57141
3079336	6.36036	6.49687	6.35764
3774218	4.15684	5.31055	4.49822
2405364	7.24297	5.71843	4.64067
2319881	6.01138	6.56443	6.32604
3250204	6.43171	6.13036	6.20944
2699564	6.26066	4.01789	3.62137
3968512	5.20909	5.30221	5.03067
2369843	6.20608	5.45895	6.39364
2844908	5.46683	5.9174	5.55006
3554396	5.11472	4.75765	5.67066
2515276	6.49045	5.85767	4.49791
2734992	6.10087	5.3327	4.78834
2954818	7.41954	5.48661	5.56954
3468925	6.30979	4.50135	5.08733
3444493	4.18123	4.15662	3.55743
3444503	5.53353	5.8888	5.45595
3944084	5.988	6.07665	6.94098
3834176	6.9329	7.15682	7.14646
2869438	4.68672	4.99566	3.98265
3359121	5.96869	6.57855	5.69899
3808654	1.92781	2.80147	2.39954
2675150	5.53151	6.1375	5.78065
3274640	5.58974	5.59742	5.52814
2565246	5.81803	6.03348	6.28014
3334604	5.6251	6.32992	6.20747
3470037	6.31134	5.53446	6.20447
2735116	4.47344	5.7719	5.23724
3420079	6.10863	5.61744	6.51357
2321011	4.66459	5.59514	5.066
3494465	4.09569	5.16163	3.38074
3359134	5.86482	6.45385	6.64997
3918574	5.35348	4.2108	5.58794
2904877	5.92733	4.78096	6.25717
3530002	5.48356	5.65972	5.80058
3360136	5.31518	6.5152	5.48896
2649640	6.05811	4.43294	4.12871
3528895	5.65045	5.88491	6.16476
2980366	6.40067	6.68709	6.60499
2930418	4.59621	5.28617	4.54229
3360142	6.06039	5.21358	5.44788
3444525	1.28195	2.16727	1.81381
2565262	7.15392	6.08777	6.15577
3884158	5.12933	5.70808	5.77446
2675171	6.3004	6.74672	6.61088
2735129	3.61493	4.54631	4.33177
3079369	6.36554	6.17631	5.49103
3638819	6.31151	5.88272	6.00805
2709606	8.06019	6.27035	5.42662
3250237	4.64578	5.55677	5.31709
2600689	5.37761	5.9003	5.56457
3748731	4.44312	5.92014	5.40388
2710599	4.84418	5.43173	4.92825
2845043	5.71976	6.07624	5.9319
3554442	5.20232	6.11496	5.98427
2429842	4.73533	4.87959	4.69611
3944129	6.8984	5.85624	5.74685
2395418	4.92473	5.91709	5.52729
3029434	4.55677	4.93596	4.21699
3334633	5.80898	6.4602	6.32894
3114820	3.77118	4.73635	4.11653
3494502	4.78518	3.99505	4.20174
3724318	6.23052	6.57342	6.44602
2321040	4.6648	5.2916	4.25204
3554452	5.60214	6.35594	6.23375
2590715	3.94356	4.47983	3.81496
2699623	5.28779	5.57522	4.64938
3309215	8.6667	6.18314	7.55046
2675192	5.88627	6.44087	6.26876
2735151	4.35421	4.51977	4.04042
2405428	5.25472	5.77333	5.56818
3994100	6.25724	4.64964	6.37924
3189311	4.58454	4.80775	4.8682
3858659	7.1522	5.97382	6.32811
2709631	5.05521	6.12353	5.50207
2785114	6.57963	5.96638	5.54254
2539765	5.40375	4.41823	3.81962
2710632	4.44277	4.81577	4.54911
3029447	3.80001	4.7978	4.38809
3359171	4.52834	5.73936	5.41009
2675208	6.02295	6.19453	5.94765
2759582	5.12238	5.54671	5.56186
3030448	5.331	5.44642	5.30138
3114832	6.4058	5.66682	5.36482
2905025	5.2634	5.33682	5.30038
3944147	6.97439	6.08896	6.06848
3884191	5.75869	6.08611	5.99575
3774283	6.38438	5.29314	5.74719
3528944	4.99489	5.24308	5.8955
2321058	3.96071	5.66911	3.95881
3359180	6.02708	6.62446	6.66089
3360182	5.31383	6.04137	5.68664
2590736	4.22454	4.44844	4.07148
3334659	5.93308	6.67597	6.60635
3504526	6.55781	6.04312	6.55284
3748767	4.78552	4.8665	4.89281
2845078	4.19795	3.53553	4.32641
3918635	7.36179	6.02503	8.1525
3004938	3.59619	5.20166	3.85368
3250278	6.26065	6.00252	5.51186
3190331	5.57096	6.5699	6.85763
2370926	5.95663	4.85341	4.72722
3419147	10.7931	7.9263	10.4565
3274716	3.99058	3.96135	4.29638
3360189	4.71528	5.3736	4.91777
3164809	4.79606	5.77263	5.10633
3834257	4.96988	5.70521	5.83089
3420151	5.7471	5.09778	5.49765
2844987	3.74803	3.24229	4.68338
2904946	4.82653	5.27785	5.12778
3444578	2.41741	5.78879	3.58413
3638871	5.56872	5.42399	5.69165
3190339	5.67028	6.36341	6.04797
2455418	4.59044	5.89667	4.94458
2649710	4.19261	5.10058	4.45089
3529064	5.50877	5.84198	5.98325
3029475	5.4076	6.69136	5.91591
2515369	7.59554	4.1863	4.90321
3724360	5.5668	5.66341	5.14235
3080437	6.72005	7.01632	6.63414
2675239	5.26359	6.0423	5.67051
3079438	5.3978	5.92445	5.78884
3808745	3.88362	3.92734	3.53309
3299255	6.5601	5.71071	5.94986
3554496	6.02768	6.55779	6.57878
3164825	2.35547	1.66321	1.71638
2405469	6.09055	6.30414	6.0688
3360219	4.21063	6.24968	5.80941
2649723	7.05347	5.24628	6.12913
2369950	5.94341	6.31476	6.44036
2760632	3.79694	4.30071	3.98891
3030489	5.71004	6.25781	5.85024
3774331	5.83636	5.53335	5.26763
2955025	8.20901	7.58445	7.11378
2980449	5.38899	6.48989	5.95955
3359224	5.19735	5.50963	5.37394
3529082	7.743	6.61905	7.70234
3748798	4.60876	4.64578	4.50177
2539821	5.44821	4.76219	6.27484
2429914	6.15372	7.08674	6.72843
2905069	5.69214	5.22291	4.75705
3005069	5.11536	4.79688	4.66324
3114878	6.80393	5.02854	5.29455
3359230	5.86847	6.0209	6.14789
2515402	4.57894	4.95534	4.73567
2699683	4.96875	5.783	5.20714
3029498	3.61522	4.39205	3.92913
3554523	4.36846	4.39656	4.35523
[truncated: 15,882 more rows]
